# Supplementary material for: AI Quantification of Vascular Lesions in Mouse Fundus Fluorescein Angiography
Source: Transl Vis Sci Technol. 2025 Jun 2;14(6):4. doi: 10.1167/tvst.14.6.4 (PMC12136100; doi:10.1167/tvst.14.6.4)
Supplement: Supplement 2 [file tvst-14-6-4_s002.zip]

Archive with 1 entries (1 files):
- AI model 2.0.oai
